# Supplementary material for: Chitinase-3-like Protein 1 Is Associated with Poor Virologic Control and Immune Activation in Children Living with HIV
Source: Viruses. 2022 Nov 23;14(12):2602. doi: 10.3390/v14122602 (PMC9786985; doi:10.3390/v14122602)
Supplement: Supplementary file 1 [file viruses-14-02602-s001.zip]

Archive with 1 entries (1 files):
- viruses-1991030-supplementary.pdf
